# Supplementary material for: Autophagy Is an Innate Mechanism Associated with Leprosy Polarization
Source: PLoS Pathog. 2017 Jan 5;13(1):e1006103. doi: 10.1371/journal.ppat.1006103 (PMC5215777; doi:10.1371/journal.ppat.1006103)
Supplement: S1 Table — Purified mRNAs from skin lesions of tuberculoid (T-lep) and lepromatous (L-lep) patients were analyzed by RT-qPCR autophagy array. Differentially expressed autophagy processes-related genes between the leprosy groups were identified by fold change (≥ 1.5-fold) and moderated t-statistic (P < 0.05) using the empirical Bayes approach in R software and then sub-categorized. Full names, categories, expression fold, and P values of the upregulated genes in T-lep and L-lep lesions were tabulated. Table data are linked to the experiments described in Fig 5. PCR array data are representative of four T-lep and seven L-lep samples. (XLSX) [file ppat.1006103.s006.xlsx]

## Sheet: Upregulated in T-lep lesions
Supplementary materials.
S1 Table. Autophagy pathway gene expression analysis in T-lep and L-lep skin lesions. The upregulated genes in tuberculoid (T-lep) lesions are shown.
Gene Symbol	Gene Name	Category	logFC	P value
BECN1	Beclin 1, autophagy-related	Autophagy	12.1125	0.0104878
GPSM3	G-protein signaling modulator 3	Autophagy Regulators	10.4103	0.0277377
BARKOR	Beclin 1-associated autophagy-related key regulator (ATG14, autophagy related 14)	Autophagy	10.3479	0.0286821
APOL1	Apolipoprotein L1	Autophagy Regulators	10.1348	0.0321191
TPR	Translocated promoter region, nuclear basket protein	Autophagy Regulators	9.47724	0.0450384
EPS15L1	Epidermal growth factor receptor pathway substrate 15-like1	Autophagy Regulators	8.8817	0.060289
SEC24C	SEC24 homolog C, COPII coat complex component	Autophagy Regulators	8.85169	0.0611592
PIK3R4	Phosphoinositide-3-kinase regulatory subunit 4	Autophagy	8.40031	0.0755545
SEC24D	SEC24 homolog D, COPII coat complex component	Autophagy Regulators	8.32513	0.0782022
GFI1B	Growth factor independent 1B transcription repressor	Autophagy Regulators	8.20476	0.0825983
FRS3	Fibroblast growth factor receptor substrate 3	Autophagy Regulators	8.18194	0.0834539
LETM1	Leucine zipper and EF-hand containing transmembrane protein 1	Autophagy Regulators	7.99046	0.0909207
UVRAG	UV radiation resistance associated gene	Autophagy Regulators	7.71648	0.102531
BIRC5	Baculoviral IAP repeat containing 5	Autophagy Regulators	7.65768	0.105171
BAX	BCL2-associated X protein	Autophagy Regulators	7.26259	0.124334
ATF4	Activating transcription factor 4	Autophagy Regulators	7.08862	0.133593
MAP1LC3C	Microtubule associated protein 1 light chain 3 gamma	Autophagy	6.89026	0.144794
RASD1	Ras related dexamethasone induced 1	Autophagy Regulators	6.86684	0.146163
ATG16L2	Autophagy related 16 like 2	Autophagy	6.80997	0.149528
BECN1L1	Beclin-1-like protein 1 (BECN2, beclin 2)	Autophagy	6.60687	0.162029
SEC24A	SEC24 homolog A, COPII coat complex component	Autophagy Regulators	6.28729	0.183277
DDIT3	DNA damage inducible transcript 3	Autophagy Regulators	6.14748	0.193198
SEC16A	SEC16 homolog A, endoplasmic reticulum export factor	Autophagy Regulators	6.06159	0.199486
FKBP15	FK506 binding protein 15	Autophagy Regulators	5.79762	0.219745
SH3GLB1	SH3-domain GRB2 like endophilin B1	Autophagy Regulators	5.38811	0.254033
ATG4B	Autophagy related 4B cysteine peptidase	Autophagy	5.06017	0.28406
PIK3C3	Phosphatidylinositol 3-kinase catalytic subunit type 3	Autophagy	5.00085	0.289738
ATG4C	Autophagy related 4C cysteine peptidase	Autophagy	4.90764	0.298815
TP73	Tumor protein p73	Autophagy Regulators	4.88784	0.300767
RICTOR	RPTOR independent companion of MTOR complex 2	Autophagy Regulators	4.85157	0.304366
GABARAP	GABA type A receptor-associated protein	Lysosomal Regulators	4.77996	0.311554
GABARAP	GABA type A receptor-associated protein	Autophagy	4.77996	0.311554
ATG3	Autophagy related 3	Autophagy	4.71916	0.317744
WIPI1	WD repeat domain, phosphoinositide interacting 1	Autophagy	4.65142	0.324736
SEC23B	SEC23 homolog B, coat complex II component	Autophagy Regulators	4.59966	0.330145
HIF1A	Hypoxia inducible factor 1 alpha subunit	Autophagy Regulators	4.5207	0.338509
ULK4	Unc-51 like kinase 4	Autophagy	4.4853	0.342302
TP53	Tumor protein p53	Autophagy Regulators	4.43748	0.34747
ATG10	Autophagy related 10	Autophagy	4.34137	0.358006
LAMP1	Lysosomal associated membrane protein 1	Lysosome	4.27315	0.365605
LAMP2	Lysosomal associated membrane protein 2	Lysosome	4.22599	0.370917
EIF4G1	Eukaryotic translation initiation factor 4 gamma 1	Autophagy Regulators	4.2159	0.37206
ATG7	Autophagy related 7	Autophagy	4.13842	0.380907
RAPTOR	Regulatory associated protein of MTOR complex 1 (RPTOR)	Autophagy Regulators	3.89363	0.409699
PPM1K	Protein phosphatase, Mg2+/Mn2+ dependent 1K	Autophagy Regulators	3.85504	0.414354
ATG2B	Autophagy related 2B	Autophagy	3.67437	0.436559
ATG4D	ATG4 autophagy related 4 homolog D (S. cerevisiae)	Autophagy	3.61901	0.443498
ATG9A	Autophagy related 9A	Autophagy	3.42663	0.468095
MCL1	Myeloid cell leukemia 1	Autophagy Regulators	3.37957	0.474226
MAP1LC3A	Microtubule associated protein 1 light chain 3 alpha	Autophagy	3.36459	0.476187
BCL2L1	BCL2 like 1 (Bcl-xL)	Autophagy Regulators	3.29566	0.485265
EIF4EBP1	Eukaryotic translation initiation factor 4E binding protein 1	Autophagy Regulators	3.29458	0.485408
ATG5	Autophagy related 5	Autophagy	3.00212	0.524959
BNIP3	BCL2/adenovirus E1B 19kDa interacting protein 3	Autophagy Regulators	2.99942	0.525332
LAMP3	Lysosomal associated membrane protein 3	Lysosomal Regulators	2.90042	0.53909
LETM2	Leucine zipper and EF-hand containing transmembrane protein 2	Autophagy Regulators	2.84899	0.546307
ATG2A	Autophagy related 2A	Autophagy	2.82602	0.549547
ULK3	Unc-51 like kinase 3	Autophagy	2.65769	0.573569
GABARAPL2	GABA type A receptor associated protein like 2	Autophagy	2.56382	0.58718
ATG12	Autophagy related 12	Autophagy	2.44488	0.604636
RB1CC1	RB1 inducible coiled-coil 1	Autophagy	2.39975	0.61132
ULK1	Unc-51 like autophagy activating kinase 1	Autophagy	2.29573	0.62685
ATG4A	Autophagy related 4A cysteine peptidase	Autophagy	2.14145	0.650189
ATG16L1	Autophagy related 16 like 1	Autophagy	2.05824	0.662924
MAP1LC3B	Microtubule associated protein 1 light chain 3 beta	Autophagy	2.0564	0.663206
HSPA5	Heat shock protein family A (Hsp70) member 5	Autophagy Regulators	2.05504	0.663416
GNAI3	G protein subunit alpha i3	Autophagy Regulators	1.99969	0.671944
GPSM2	G-protein signaling modulator 2	Autophagy Regulators	1.50211	0.750397
AMBRA1	Autophagy/beclin-1 regulator 1	Autophagy Regulators	1.37914	0.770228
FRAP1	FK506 binding protein 12-rapamvcin associated protein 1 (MTOR, mechanistic target of rapamycin)	Autophagy Regulators	0.36556	0.938289
MAP1LC3B2	Microtubule associated protein 1 light chain 3 beta 2	Autophagy	0.293756	0.950393
GPSM1	G-protein signaling modulator 1	Autophagy Regulators	0.0509226	0.991395

## Sheet: Upregulated in L-lep lesions
Supplementary materials.
S1 Table. Autophagy pathway gene expression analysis in T-lep and L-lep skin lesions. The upregulated genes in lepromatous (L-lep) lesions are shown.
Gene Symbol	Gene Name	Category	logFC	P value
ULK2	Unc-51 like autophagy activating kinase 2	Autophagy	5.54099	0.240821
SH3GLB2	SH3-domain GRB2-like endophilin B2	Autophagy Regulators	4.81395	0.308128
FRS2	Fibroblast growth factor receptor substrate 2 (FRS2alpha)	Autophagy Regulators	3.54805	0.452484
EIF4EBP2	Eukaryotic translation initiation factor 4E binding protein 2	Autophagy Regulators	3.45283	0.464702
GABARAPL1	GABA type A receptor associated protein like 1	Autophagy	3.36628	0.475966
DRAM	DNA damage regulated autophagy modulator (DRAM1)	Autophagy Regulators	2.95719	0.531178
DRAM	DNA damage regulated autophagy modulator (DRAM1)	Lysosomal Regulators	2.95719	0.531178
GBL	G protein beta subunit-like (MLST8, MTOR associated protein, LST8 homolog)	Autophagy Regulators	2.78354	0.555561
SEC16B	SEC16 homolog B, endoplasmic reticulum export factor	Autophagy Regulators	2.38279	0.613841
WIPI2	WD repeat domain, phosphoinositide interacting 2	Autophagy	2.21298	0.639324
BCL2	B-cell CLL/lymphoma 2	Autophagy Regulators	1.69969	0.71888
WDR45L	WD repeat domain 45-like (WDR45B, WD repeat domain 45B)	Autophagy	1.61389	0.732511
SEC23A	SEC23 homolog A, coat complex II component	Autophagy Regulators	1.5312	0.745729
SNX30	Sorting nexin family member 30 (ATG24A)	Autophagy Regulators	1.24325	0.792321
RGS19	Regulator of G-protein signaling 19	Autophagy Regulators	1.11068	0.814036
SQSTM1	Sequestosome 1 (p62)	Autophagy Regulators	0.479152	0.919171
SEC24B	SEC24 homolog B, COPII coat complex component	Autophagy Regulators	0.455978	0.923068
AKT1S1	AKT1 substrate 1 (proline rich)	Autophagy Regulators	0.157266	0.97343
