# Supplementary material for: Autophagy Is an Innate Mechanism Associated with Leprosy Polarization
Source: PLoS Pathog. 2017 Jan 5;13(1):e1006103. doi: 10.1371/journal.ppat.1006103 (PMC5215777; doi:10.1371/journal.ppat.1006103)
Supplement: S2 Table — Purified mRNAs from skin lesions of lepromatous (L-lep) and type 1 reaction (T1R) patients were analyzed by RT-qPCR autophagy array. Differentially expressed autophagy processes-related genes between the leprosy groups were identified by fold change (≥ 1.5-fold) and moderated t-statistic (P < 0.05) using the empirical Bayes approach in R software and then sub-categorized. Full names, categories, expression fold, and P values of the upregulated genes in L-lep and T1R lesions are tabulated. Table data are linked to the experiments described in Fig 7. PCR array data are representative of seven L-lep and seven T1R samples. (XLSX) [file ppat.1006103.s007.xlsx]

## Sheet: Upregulated in L-lep lesions
Supplementary materials.
S2 Table. Autophagy pathway gene expression analysis in L-lep and T1R skin lesions. The upregulated genes in lepromatous (L-lep) lesions are shown.
Gene Symbol	Gene Name	Category	logFC	P value
BCL2L1	BCL2 like 1 (Bcl-xL)	Autophagy Regulators	7.40406	0.0698908
ULK2	Unc-51 like autophagy activating kinase 2	Autophagy	7.26645	0.0752423
EIF4G1	Eukaryotic translation initiation factor 4 gamma 1	Autophagy Regulators	7.19228	0.0782633
WIPI2	WD repeat domain, phosphoinositide interacting 2	Autophagy	6.92101	0.0901625
MAP1LC3B2	Microtubule associated protein 1 light chain 3 beta 2	Autophagy	6.4205	0.115914
SEC24C	SEC24 homolog C, COPII coat complex component	Autophagy Regulators	5.88533	0.149511
EIF4EBP2	Eukaryotic translation initiation factor 4E binding protein 2	Autophagy Regulators	5.86455	0.150952
RICTOR	RPTOR independent companion of MTOR complex 2	Autophagy Regulators	5.6205	0.168676
ATG4A	Autophagy related 4A cysteine peptidase	Autophagy	5.45571	0.1815
MAP1LC3B	Microtubule associated protein 1 light chain 3 beta	Autophagy	5.2859	0.195458
PPM1K	Protein phosphatase, Mg2+/Mn2+ dependent, 1K	Autophagy Regulators	5.11095	0.210648
ATG16L2	Autophagy related 16 like 2	Autophagy	4.78597	0.241096
MCL1	Myeloid cell leukemia 1	Autophagy Regulators	4.74054	0.245588
RB1CC1	RB1 inducible coiled-coil 1	Autophagy	3.82688	0.348524
AKT1S1	AKT1 substrate 1 (proline rich)	Autophagy Regulators	3.67692	0.367729
RGS19	Regulator of G-protein signaling 19	Autophagy Regulators	3.37925	0.407759
BCL2	B-cell CLL/lymphoma 2	Autophagy Regulators	3.29558	0.419463
FKBP15	FK506 binding protein 15	Autophagy Regulators	3.23298	0.428348
ATG9A	Autophagy related 9A	Autophagy	3.07938	0.450607
GBL	G protein beta subunit-like (MLST8, MTOR associated protein, LST8 homolog)	Autophagy Regulators	3.03843	0.45665
ATG4D	ATG4 autophagy related 4 homolog D (S. cerevisiae)	Autophagy	2.95792	0.468663
TP53	Tumor protein p53	Autophagy Regulators	2.91335	0.475388
GABARAPL2	GABA type A receptor associated protein like 2	Autophagy	2.57302	0.528445
SNX30	Sorting nexin family member 30 (ATG24A)	Autophagy Regulators	2.51495	0.537791
ULK3	Unc-51 like kinase 3	Autophagy	2.50586	0.539261
LAMP1	Lysosomal associated membrane protein 1	Lysosome	2.50015	0.540186
DRAM	DNA damage regulated autophagy modulator (DRAM1)	Autophagy Regulators	2.38867	0.558396
DRAM	DNA damage regulated autophagy modulator (DRAM1)	Lysosomal Regulators	2.38867	0.558396
SQSTM1	Sequestosome 1 (p62)	Autophagy Regulators	2.3746	0.560716
ATG16L1	Autophagy related 16 like 1	Autophagy	2.36364	0.562526
PIK3R4	Phosphoinositide-3-kinase regulatory subunit 4	Autophagy	2.3041	0.572408
HIF1A	Hypoxia inducible factor 1 alpha subunit	Autophagy Regulators	2.24715	0.581936
SEC24B	SEC24 homolog B, COPII coat complex component	Autophagy Regulators	2.2136	0.587585
ATG4C	Autophagy related 4C cysteine peptidase	Autophagy	2.04146	0.616955
ATG2A	Autophagy related 2A	Autophagy	1.67984	0.680648
ATG2B	Autophagy related 2B	Autophagy	1.51604	0.710303
ATG3	Autophagy related 3	Autophagy	1.46558	0.719531
SH3GLB1	SH3-domain GRB2 like endophilin B1	Autophagy Regulators	1.36971	0.737173
PIK3C3	Phosphatidylinositol 3-kinase catalytic subunit type 3	Autophagy	1.33353	0.743868
EIF4EBP1	Eukaryotic translation initiation factor 4E binding protein 1	Autophagy Regulators	0.984296	0.809423
DDIT3	DNA damage inducible transcript 3	Autophagy Regulators	0.782053	0.848041
BAX	BCL2-associated X protein	Autophagy Regulators	0.77703	0.849006
WIPI1	WD repeat domain, phosphoinositide interacting 1	Autophagy	0.435572	0.915008
ATG12	Autophagy related 12	Autophagy	0.422752	0.9175
GABARAP	GABA type A receptor-associated protein	Lysosomal Regulators	0.367781	0.928196
GABARAP	GABA type A receptor-associated protein	Autophagy	0.367781	0.928196
ATG7	Autophagy related 7	Autophagy	0.29108	0.943142
ATG10	Autophagy related 10	Autophagy	0.266023	0.94803
GABARAPL1	GABA type A receptor associated protein like 1	Autophagy	0.235482	0.953989
ULK1	Unc-51 like autophagy activating kinase 1	Autophagy	0.0330227	0.993544

## Sheet: Upregulated in T1R lesions
Supplementary materials.
S2 Table. Autophagy pathway gene expression analysis in L-lep and T1R skin lesions. The upregulated genes in type 1 reaction (T1R) lesions are shown.
Gene Symbol	Gene Name	Category	logFC	P value
TPR	Translocated promoter region, nuclear basket protein	Autophagy Regulators	13.6519	0.000851764
GFI1B	Growth factor independent 1B transcription repressor	Autophagy Regulators	12.053	0.00321258
GNAI3	G protein subunit alpha i3	Autophagy Regulators	8.49033	0.0377098
BECN1	Beclin 1, autophagy-related	Autophagy	6.57116	0.107616
SEC16A	SEC16 homolog A, endoplasmic reticulum export factor	Autophagy Regulators	6.51209	0.110812
SH3GLB2	SH3-domain GRB2-like endophilin B2	Autophagy Regulators	6.24961	0.125927
GPSM1	G-protein signaling modulator 1	Autophagy Regulators	4.93285	0.226971
SEC16B	SEC16 homolog B, endoplasmic reticulum export factor	Autophagy Regulators	4.85977	0.233923
GPSM2	G-protein signaling modulator 2	Autophagy Regulators	4.76144	0.243515
SEC23A	SEC23 homolog A, coat complex II component	Autophagy Regulators	4.60912	0.258914
TP73	Tumor protein p73	Autophagy Regulators	4.1719	0.306813
LETM2	Leucine zipper and EF-hand containing transmembrane protein 2	Autophagy Regulators	4.11295	0.313695
BECN1L1	Beclin-1-like protein 1 (BECN2, beclin 2)	Autophagy	3.7554	0.357597
RASD1	Ras related dexamethasone induced 1	Autophagy Regulators	3.42199	0.401857
BARKOR	Beclin 1-associated autophagy-related key regulator (ATG14, autophagy related 14)	Autophagy	3.37148	0.408838
LETM1	Leucine zipper and EF-hand containing transmembrane protein 1	Autophagy Regulators	3.27556	0.422293
RAPTOR	Regulatory associated protein of MTOR, complex 1 (RPTOR)	Autophagy Regulators	2.77768	0.496181
APOL1	Apolipoprotein L1	Autophagy Regulators	2.73123	0.503411
MAP1LC3C	Microtubule associated protein 1 light chain 3 gamma	Autophagy	2.70315	0.507808
FRS3	Fibroblast growth factor receptor substrate 3	Autophagy Regulators	2.65941	0.514697
UVRAG	UV radiation resistance associated gene	Autophagy Regulators	2.38859	0.55841
SEC24A	SEC24 homolog A, COPII coat complex component	Autophagy Regulators	2.08957	0.608682
BIRC5	Baculoviral IAP repeat containing 5	Autophagy Regulators	1.77077	0.664392
ATF4	Activating transcription factor 4	Autophagy Regulators	1.73066	0.671543
SEC24D	SEC24 homolog D, COPII coat complex component	Autophagy Regulators	1.70264	0.676557
SEC23B	SEC23 homolog B, coat complex II component	Autophagy Regulators	1.68211	0.68024
ULK4	Unc-51 like kinase 4	Autophagy	1.67547	0.681433
MAP1LC3A	Microtubule associated protein 1 light chain 3 alpha	Autophagy	1.5365	0.706573
FRS2	Fibroblast growth factor receptor substrate 2 (FRS2alpha)	Autophagy Regulators	1.46116	0.720341
WDR45L	WD repeat domain 45-like (WDR45B, WD repeat domain 45B)	Autophagy	1.41305	0.729179
HSPA5	Heat shock protein family A (Hsp70) member 5	Autophagy Regulators	1.29441	0.75113
EPS15L1	Epidermal growth factor receptor pathway substrate 15-like1	Autophagy Regulators	1.0284	0.80106
GPSM3	G-protein signaling modulator 3 (AGS3-like, C. elegans)	Autophagy Regulators	1.00891	0.804753
AMBRA1	Autophagy/beclin-1 regulator 1	Autophagy Regulators	0.909979	0.823565
LAMP3	Lysosomal associated membrane protein 3	Lysosomal Regulators	0.854169	0.834224
ATG4B	Autophagy related 4B cysteine peptidase	Autophagy	0.800069	0.844585
FRAP1	FK506 binding protein 12-rapamvcin associated protein 1 (MTOR, mechanistic target of rapamycin)	Autophagy Regulators	0.771276	0.85011
BN1P3	BCL2/adenovirus E1B 19kDa interacting protein 3	Autophagy Regulators	0.695517	0.864683
ATG5	Autophagy related 5	Autophagy	0.403818	0.921183
LAMP2	Lysosomal associated membrane protein 2	Lysosome	0.34011	0.933586
