# Supplementary material for: Autophagy Is an Innate Mechanism Associated with Leprosy Polarization
Source: PLoS Pathog. 2017 Jan 5;13(1):e1006103. doi: 10.1371/journal.ppat.1006103 (PMC5215777; doi:10.1371/journal.ppat.1006103)
Supplement: S3 Table — (XLSX) [file ppat.1006103.s008.xlsx]

## Sheet: S3 table
Supplementary materials.
S3 Table. Baseline characteristics of the patients with leprosy included in each experiment of the study.
Patient Code Number	Age	Sex	Ridley-Jopling Classification	BI	LBI	Leprosy Treatment Status	Experiment	Figure
T-lep 1	39	F	BT	0	0	Pretreatment	IF	S2
T-lep 2	48	F	BT	0	0	Pretreatment	IF	1D
T-lep 3	44	M	BT	0	0	Pretreatment	TEM	1A
T-lep 4	69	F	BT	0	0	Pretreatment	IHC, IF	1B, 1D
T-lep 5	52	F	BT	0	0	Pretreatment	IHC	1B
T-lep 6	38	M	BT	0	0	Pretreatment	TEM	1A
T-lep 7	46	F	BT	0	0	Pretreatment	WB, ELISA	1C, 4A, 6A
T-lep 8	59	M	BT	0	0	Pretreatment	WB	1C
T-lep 9	49	F	BT	0	0	Pretreatment	WB	1C
T-lep 10	61	F	BT	0	0	Pretreatment	IHC, IF	1B, 1D
T-lep 11	26	M	BT	0	0	Pretreatment	ELISA, PCR array, WB, qPCR	4A, 5, S4, S1T, 6A, S3
T-lep 12	69	M	BT	0	0	Pretreatment	ELISA, PCR array, WB	4A, 5, S4, S1T, 6A
T-lep 13	62	M	BT	0	0	Pretreatment	IF	2A, S1
T-lep 14	54	F	BT	0	0	Pretreatment	WB, qPCR	5A, S3
T-lep 15	57	M	BT	0	0	Pretreatment	qPCR	S3
T-lep 16	67	M	BT	0	0	Pretreatment	WB, qPCR	6A, S3
T-lep 17	66	F	BT	0	0	Pretreatment	WB, ELISA, qPCR	1C, 4A, 6A, S3
T-lep 18	64	M	BT	0	0	Pretreatment	WB, ELISA, PCR array, qPCR	1C, 4A, 5, S4, S1T, 6A, S3
T-lep 19	50	F	BT	0	0	Pretreatment	qPCR	S3
T-lep 20	49	M	BT	0	0	Pretreatment	qPCR	S3
T-lep 21	54	M	BT	0	0	Pretreatment	WB, ELISA, PCR array	1C, 4A, 5, S4, S1T, 6A
T-lep 22	22	M	BT	0	0	Pretreatment	TEM	1A
T-lep 23	52	F	BT	0	0	Pretreatment	IF	6B
T-lep 24	64	F	BT	0	0	Pretreatment	IF	2A, S1, S2, 6B
T-lep 25	20	M	BT	0	0	Pretreatment	IF	2A, S1, 6B
T-lep 26	45	M	BT	0	0	Pretreatment	IF	S2
L-lep 1	68	M	BL	2.25	4.9	Pretreatment	PCR array	5, S4, S1T; 7, S5, S2T
L-lep 2	46	F	BL	4	3.7	Pretreatment	PCR array	5, S4, S1T; 7, S5, S2T
L-lep 3	60	M	BL	0.5	2.7	Pretreatment	PCR array	5, S4, S1T; 7, S5, S2T
L-lep 4	53	M	LL	3.25	4.8	Pretreatment	IHC, IF	1B, 1D, 8A
L-lep 5	27	M	LL	4.51	5.7	Pretreatment	TEM	1A
L-lep 6	30	M	LL	4.25	4.85	Pretreatment	TEM	1A
L-lep 7	72	F	LL	3.57	5.9	Pretreatment	TEM	1A
L-lep 8	47	M	LL	2.75	3.85	Pretreatment	ELISA, PCR array, WB	4A, 5, S4, S1T; 7, S5, S2T, 6A
L-lep 9	26	M	LL	2.25	5.9	Pretreatment	IHC, IF	1B, 1D, 7A
L-lep 10	49	M	LL	4.25	5.7	Pretreatment	IHC	1B, 8A
L-lep 11	70	M	LL	4.75	5.85	Pretreatment	WB	1C
L-lep 12	31	M	LL	4	5.85	Pretreatment	IHC, IF	1B, 1D, 8A
L-lep 13	64	M	LL	5	3.8	Pretreatment	WB	6A
L-lep 14	73	M	LL	5	4.85	Pretreatment	qPCR	S3
L-lep 15	57	F	LL	5	5.86	Pretreatment	qPCR	S3
L-lep 16	21	M	LL	5.25	5.85	Pretreatment	qPCR	S3
L-lep 17	37	M	LL	4.67	5.85	Pretreatment	WB, IF, ELISA, WB, qPCR	1C, 2A, S1, 8B, 4A, 6A, S3
L-lep 18	62	M	LL	4.25	4.9	Pretreatment	WB, ELISA	1C, 4A, 6A
L-lep 19	28	F	LL	4.75	5.9	Pretreatment	PCR array, qPCR	5, S4, S1T; 7, S5, S2T, S3
L-lep 20	51	M	LL	5	5.9	Pretreatment	ELISA, PCR array, WB, qPC,	4A, 5, S4, S1T; 7, S5, S2T, 6A, S3
L-lep 21	36	M	LL	5.7	5.85	Pretreatment	PCR array, WB, qPCR	5, S4, S1T; 7, S5, S2T, 6A, S3
L-lep 22	40	F	LL	5	4.85	Pretreatment	IF	4B
L-lep 23	46	M	LL	5	4.95	Pretreatment	IF	4B
L-lep 24	46	M	LL	5	4.9	Pretreatment	IF	6B
L-lep 25	38	M	LL	5.85	5.85	Pretreatment	IF	2A, S1, 6B, 8B
L-lep 26	24	M	LL	5.75	5.75	Pretreatment	IF	4B
L-lep 27	28	F	LL	4.75	5.9	Pretreatment	IF	2A, S1, 8B
L-lep 28	50	M	LL	5	5.8	Pretreatment	IF	6B
T1R 1	53	M	BL/T1R	3.5	3.8	On treatment	PCR array	7, S5, S2T
T1R 2	51	F	BL/T1R	0	0	On treatment	IHC	8A
T1R 3	39	M	BL/T1R	0	0	Pretreatment	IHC	8A
T1R 4	70	M	BL/T1R	0.75	2.5	Pretreatment	PCR array	7, S5, S2T
T1R 5	56	F	BL/T1R	1	3.5	On treatment	PCR array, IHC	7, S5, S2T, 8A
T1R 6	60	M	BL/T1R	1.25	0	On treatment	PCR array	7, S5, S2T
T1R 7	67	M	BL/T1R	1.5	3.5	On treatment	PCR array, IF	7, S5, S2T, 8B
T1R 8	61	F	BL/T1R	3.75	3.7	On treatment	PCR array	7, S5, S2T
T1R 9	61	M	BL/T1R	1	3.8	On treatment	PCR array	7, S5, S2T
T1R 10	39	F	BL/T1R	2.5	3.5	On treatment	IF	8B
T1R 11	26	M	BL/T1R	0.75	1.5	On treatment	IF	8B
T-lep, tuberculoid leprosy; L-lep, lepromatous leprosy; BT, borderline tuberculoid; BL, borderline lepromatous; LL, lepromatous leprosy; T1R, type 1 reaction; BI, bacillary index; LBI, logarithmic bacillary index of skin lesion; IF, immunofluorescence; TEM, transmission electron microscopy; IHC, immunohistochemistry; WB, western blot; ELISA, enzyme-linked immunosorbent assay; PCR, polymerase chai…
